# Supplementary material for: Protein Sub-Nuclear Localization Prediction Using SVM and Pfam Domain Information
Source: PLoS One. 2014 Jun 4;9(6):e98345. doi: 10.1371/journal.pone.0098345 (PMC4045734; doi:10.1371/journal.pone.0098345)
Supplement: Table S8 — Performance of SVM model on amino acid composition without using layer approaches at different threshold. (during LOOCV). (XLSX) [file pone.0098345.s010.xlsx]

## Sheet: Sheet1
Centromere
TN	FN	TP	FP	Threshold	ACC	SEN	SPE	MCC
309	8	78	374	-1	50.33	90.7	45.24	0.23
340	10	76	343	-0.9	54.1	88.37	49.78	0.24
373	10	76	310	-0.8	58.39	88.37	54.61	0.27
401	10	76	282	-0.7	62.03	88.37	58.71	0.3
428	11	75	255	-0.6	65.41	87.21	62.66	0.32
455	12	74	228	-0.5	68.79	86.05	66.62	0.34
480	14	72	203	-0.4	71.78	83.72	70.28	0.36
501	18	68	182	-0.3	73.99	79.07	73.35	0.35
524	19	67	159	-0.2	76.85	77.91	76.72	0.38
543	23	63	140	-0.1	78.8	73.26	79.5	0.38
559	26	60	124	0	80.49	69.77	81.84	0.38
569	27	59	114	0.1	81.66	68.6	83.31	0.39
581	30	56	102	0.2	82.83	65.12	85.07	0.39
594	32	54	89	0.3	84.27	62.79	86.97	0.4
605	36	50	78	0.4	85.18	58.14	88.58	0.4
615	38	48	68	0.5	86.22	55.81	90.04	0.4
628	42	44	55	0.6	87.39	51.16	91.95	0.41
636	49	37	47	0.7	87.52	43.02	93.12	0.37
639	52	34	44	0.8	87.52	39.53	93.56	0.35
646	55	31	37	0.9	88.04	36.05	94.58	0.34
655	61	25	28	1	88.43	29.07	95.9	0.31
Chromosome
TN	FN	TP	FP	Threshold	ACC	SEN	SPE	MCC
154	11	102	502	-1	33.29	90.27	23.48	0.12
189	12	101	467	-0.9	37.71	89.38	28.81	0.15
226	14	99	430	-0.8	42.26	87.61	34.45	0.17
263	17	96	393	-0.7	46.68	84.96	40.09	0.18
302	23	90	354	-0.6	50.98	79.65	46.04	0.18
347	31	82	309	-0.5	55.79	72.57	52.9	0.18
379	31	82	277	-0.4	59.95	72.57	57.77	0.22
423	37	76	233	-0.3	64.89	67.26	64.48	0.23
461	44	69	195	-0.2	68.92	61.06	70.27	0.23
490	49	64	166	-0.1	72.04	56.64	74.7	0.24
523	55	58	133	0	75.55	51.33	79.73	0.25
551	66	47	105	0.1	77.76	41.59	83.99	0.23
570	70	43	86	0.2	79.71	38.05	86.89	0.24
590	71	42	66	0.3	82.18	37.17	89.94	0.28
604	75	38	52	0.4	83.49	33.63	92.07	0.28
614	80	33	42	0.5	84.14	29.2	93.6	0.27
619	83	30	37	0.6	84.4	26.55	94.36	0.26
627	87	26	29	0.7	84.92	23.01	95.58	0.26
633	89	24	23	0.8	85.44	21.24	96.49	0.26
638	91	22	18	0.9	85.83	19.47	97.26	0.27
643	95	18	13	1	85.96	15.93	98.02	0.25
Nucleolus
TN	FN	TP	FP	Threshold	ACC	SEN	SPE	MCC
94	13	281	381	-1	48.76	95.58	19.79	0.22
107	15	279	368	-0.9	50.2	94.9	22.53	0.23
128	15	279	347	-0.8	52.93	94.9	26.95	0.27
146	22	272	329	-0.7	54.36	92.52	30.74	0.27
161	25	269	314	-0.6	55.92	91.5	33.89	0.29
180	32	262	295	-0.5	57.48	89.12	37.89	0.29
210	38	256	265	-0.4	60.6	87.07	44.21	0.33
233	46	248	242	-0.3	62.55	84.35	49.05	0.34
259	55	239	216	-0.2	64.76	81.29	54.53	0.35
289	64	230	186	-0.1	67.49	78.23	60.84	0.38
327	74	220	148	0	71.13	74.83	68.84	0.42
346	83	211	129	0.1	72.43	71.77	72.84	0.44
359	98	196	116	0.2	72.17	66.67	75.58	0.42
381	111	183	94	0.3	73.34	62.24	80.21	0.43
402	122	172	73	0.4	74.64	58.5	84.63	0.45
414	131	163	61	0.5	75.03	55.44	87.16	0.46
419	140	154	56	0.6	74.51	52.38	88.21	0.44
429	160	134	46	0.7	73.21	45.58	90.32	0.41
434	172	122	41	0.8	72.3	41.5	91.37	0.39
442	183	111	33	0.9	71.91	37.76	93.05	0.38
450	194	100	25	1	71.52	34.01	94.74	0.38
Nuclear speckle
TN	FN	TP	FP	Threshold	ACC	SEN	SPE	MCC
251	3	47	468	-1	38.75	94	34.91	0.15
279	3	47	440	-0.9	42.39	94	38.8	0.17
313	5	45	406	-0.8	46.55	90	43.53	0.17
341	5	45	378	-0.7	50.2	90	47.43	0.19
368	8	42	351	-0.6	53.32	84	51.18	0.17
399	10	40	320	-0.5	57.09	80	55.49	0.18
431	12	38	288	-0.4	60.99	76	59.94	0.18
468	14	36	251	-0.3	65.54	72	65.09	0.19
490	15	35	229	-0.2	68.27	70	68.15	0.2
520	15	35	199	-0.1	72.17	70	72.32	0.23
548	17	33	171	0	75.55	66	76.22	0.24
563	19	31	156	0.1	77.24	62	78.3	0.23
585	21	29	134	0.2	79.84	58	81.36	0.24
606	22	28	113	0.3	82.44	56	84.28	0.26
627	22	28	92	0.4	85.18	56	87.2	0.29
643	24	26	76	0.5	87	52	89.43	0.3
661	27	23	58	0.6	88.95	46	91.93	0.3
666	31	19	53	0.7	89.08	38	92.63	0.26
674	32	18	45	0.8	89.99	36	93.74	0.27
683	35	15	36	0.9	90.77	30	94.99	0.25
693	37	13	26	1	91.81	26	96.38	0.25
Nuclear envelope
TN	FN	TP	FP	Threshold	ACC	SEN	SPE	MCC
332	1	16	420	-1	45.25	94.12	44.15	0.11
366	1	16	386	-0.9	49.67	94.12	48.67	0.13
381	1	16	371	-0.8	51.63	94.12	50.66	0.13
410	2	15	342	-0.7	55.27	88.24	54.52	0.13
441	2	15	311	-0.6	59.3	88.24	58.64	0.14
470	2	15	282	-0.5	63.07	88.24	62.5	0.15
501	5	12	251	-0.4	66.71	70.59	66.62	0.12
520	6	11	232	-0.3	69.05	64.71	69.15	0.11
540	7	10	212	-0.2	71.52	58.82	71.81	0.1
560	8	9	192	-0.1	73.99	52.94	74.47	0.09
585	8	9	167	0	77.24	52.94	77.79	0.11
606	8	9	146	0.1	79.97	52.94	80.59	0.12
621	8	9	131	0.2	81.92	52.94	82.58	0.14
645	9	8	107	0.3	84.92	47.06	85.77	0.14
662	9	8	90	0.4	87.13	47.06	88.03	0.15
672	9	8	80	0.5	88.43	47.06	89.36	0.17
686	10	7	66	0.6	90.12	41.18	91.22	0.16
699	11	6	53	0.7	91.68	35.29	92.95	0.16
704	12	5	48	0.8	92.2	29.41	93.62	0.13
709	12	5	43	0.9	92.85	29.41	94.28	0.14
713	13	4	39	1	93.24	23.53	94.81	0.12
Nuclear matrix
TN	FN	TP	FP	Threshold	ACC	SEN	SPE	MCC
442	4	14	309	-1	59.3	77.78	58.85	0.11
469	5	13	282	-0.9	62.68	72.22	62.45	0.11
494	6	12	257	-0.8	65.8	66.67	65.78	0.1
508	6	12	243	-0.7	67.62	66.67	67.64	0.11
539	6	12	212	-0.6	71.65	66.67	71.77	0.13
567	6	12	184	-0.5	75.29	66.67	75.5	0.15
585	8	10	166	-0.4	77.37	55.56	77.9	0.12
600	9	9	151	-0.3	79.19	50	79.89	0.11
621	10	8	130	-0.2	81.79	44.44	82.69	0.11
637	11	7	114	-0.1	83.75	38.89	84.82	0.1
650	11	7	101	0	85.44	38.89	86.55	0.11
658	11	7	93	0.1	86.48	38.89	87.62	0.12
672	11	7	79	0.2	88.3	38.89	89.48	0.14
688	11	7	63	0.3	90.38	38.89	91.61	0.16
697	11	7	54	0.4	91.55	38.89	92.81	0.18
709	12	6	42	0.5	92.98	33.33	94.41	0.17
715	12	6	36	0.6	93.76	33.33	95.21	0.19
718	13	5	33	0.7	94.02	27.78	95.61	0.16
721	13	5	30	0.8	94.41	27.78	96.01	0.17
725	14	4	26	0.9	94.8	22.22	96.54	0.15
728	14	4	23	1	95.19	22.22	96.94	0.16
Nuclear pore complex
TN	FN	TP	FP	Threshold	ACC	SEN	SPE	MCC
381	2	10	376	-1	50.85	83.33	50.33	0.08
404	2	10	353	-0.9	53.84	83.33	53.37	0.09
432	2	10	325	-0.8	57.48	83.33	57.07	0.1
458	2	10	299	-0.7	60.86	83.33	60.5	0.11
482	2	10	275	-0.6	63.98	83.33	63.67	0.12
500	2	10	257	-0.5	66.32	83.33	66.05	0.13
518	2	10	239	-0.4	68.66	83.33	68.43	0.14
550	2	10	207	-0.3	72.82	83.33	72.66	0.15
563	2	10	194	-0.2	74.51	83.33	74.37	0.16
585	3	9	172	-0.1	77.24	75	77.28	0.15
598	4	8	159	0	78.8	66.67	79	0.14
617	4	8	140	0.1	81.27	66.67	81.51	0.15
636	4	8	121	0.2	83.75	66.67	84.02	0.17
651	4	8	106	0.3	85.7	66.67	86	0.18
658	4	8	99	0.4	86.61	66.67	86.92	0.19
673	4	8	84	0.5	88.56	66.67	88.9	0.21
685	5	7	72	0.6	89.99	58.33	90.49	0.2
698	6	6	59	0.7	91.55	50	92.21	0.19
703	8	4	54	0.8	91.94	33.33	92.87	0.12
707	8	4	50	0.9	92.46	33.33	93.39	0.13
714	9	3	43	1	93.24	25	94.32	0.1
Nucleoplasm
TN	FN	TP	FP	Threshold	ACC	SEN	SPE	MCC
211	8	22	528	-1	30.3	73.33	28.55	0.01
233	8	22	506	-0.9	33.16	73.33	31.53	0.02
257	8	22	482	-0.8	36.28	73.33	34.78	0.03
290	10	20	449	-0.7	40.31	66.67	39.24	0.02
311	11	19	428	-0.6	42.91	63.33	42.08	0.02
340	11	19	399	-0.5	46.68	63.33	46.01	0.04
369	11	19	370	-0.4	50.46	63.33	49.93	0.05
405	12	18	334	-0.3	55.01	60	54.8	0.06
434	13	17	305	-0.2	58.65	56.67	58.73	0.06
471	14	16	268	-0.1	63.33	53.33	63.73	0.07
507	16	14	232	0	67.75	46.67	68.61	0.06
543	18	12	196	0.1	72.17	40	73.48	0.06
576	20	10	163	0.2	76.2	33.33	77.94	0.05
605	21	9	134	0.3	79.84	30	81.87	0.06
629	24	6	110	0.4	82.57	20	85.12	0.03
641	26	4	98	0.5	83.88	13.33	86.74	0
665	26	4	74	0.6	87	13.33	89.99	0.02
681	26	4	58	0.7	89.08	13.33	92.15	0.04
692	26	4	47	0.8	90.51	13.33	93.64	0.05
701	27	3	38	0.9	91.55	10	94.86	0.04
707	27	3	32	1	92.33	10	95.67	0.05
PML body
TN	FN	TP	FP	Threshold	ACC	SEN	SPE	MCC
434	2	10	323	-1	57.74	83.33	57.33	0.1
460	3	9	297	-0.9	60.99	75	60.77	0.09
474	5	7	283	-0.8	62.55	58.33	62.62	0.05
493	5	7	264	-0.7	65.02	58.33	65.13	0.06
516	5	7	241	-0.6	68.01	58.33	68.16	0.07
540	5	7	217	-0.5	71.13	58.33	71.33	0.08
563	6	6	194	-0.4	73.99	50	74.37	0.07
578	6	6	179	-0.3	75.94	50	76.35	0.08
599	7	5	158	-0.2	78.54	41.67	79.13	0.06
617	7	5	140	-0.1	80.88	41.67	81.51	0.07
628	8	4	129	0	82.18	33.33	82.96	0.05
643	8	4	114	0.1	84.14	33.33	84.94	0.06
653	8	4	104	0.2	85.44	33.33	86.26	0.07
665	8	4	92	0.3	87	33.33	87.85	0.08
682	8	4	75	0.4	89.21	33.33	90.09	0.1
694	9	3	63	0.5	90.64	25	91.68	0.07
701	9	3	56	0.6	91.55	25	92.6	0.08
706	9	3	51	0.7	92.2	25	93.26	0.09
709	9	3	48	0.8	92.59	25	93.66	0.09
712	9	3	45	0.9	92.98	25	94.06	0.1
720	10	2	37	1	93.89	16.67	95.11	0.07
Telomere
TN	FN	TP	FP	Threshold	ACC	SEN	SPE	MCC
267	7	30	465	-1	38.62	81.08	36.48	0.08
303	7	30	429	-0.9	43.3	81.08	41.39	0.1
338	8	29	394	-0.8	47.72	78.38	46.17	0.11
368	8	29	364	-0.7	51.63	78.38	50.27	0.12
403	8	29	329	-0.6	56.18	78.38	55.05	0.14
435	9	28	297	-0.5	60.21	75.68	59.43	0.15
470	11	26	262	-0.4	64.5	70.27	64.21	0.15
499	12	25	233	-0.3	68.14	67.57	68.17	0.16
527	13	24	205	-0.2	71.65	64.86	71.99	0.17
551	14	23	181	-0.1	74.64	62.16	75.27	0.18
581	16	21	151	0	78.28	56.76	79.37	0.19
606	18	19	126	0.1	81.27	51.35	82.79	0.19
630	23	14	102	0.2	83.75	37.84	86.07	0.14
646	25	12	86	0.3	85.57	32.43	88.25	0.13
659	26	11	73	0.4	87.13	29.73	90.03	0.14
675	27	10	57	0.5	89.08	27.03	92.21	0.15
685	28	9	47	0.6	90.25	24.32	93.58	0.15
699	28	9	33	0.7	92.07	24.32	95.49	0.19
704	29	8	28	0.8	92.59	21.62	96.17	0.18
709	29	8	23	0.9	93.24	21.62	96.86	0.2
713	31	6	19	1	93.5	16.22	97.4	0.16
TN, FN, TP, ACC, SEN, SPE, MCC are true negative, false nagative, true positive, accuracy, sensitivity, specificity and matthews correlation coefficient respectively.
Highlighted area are values at which sensitivity and specificity difference are least.
