# Supplementary material for: Protein Sub-Nuclear Localization Prediction Using SVM and Pfam Domain Information
Source: PLoS One. 2014 Jun 4;9(6):e98345. doi: 10.1371/journal.pone.0098345 (PMC4045734; doi:10.1371/journal.pone.0098345)
Supplement: Table S9 — Performance of SVM model based on amino acid composition using layer approach at different threshold (during LOOCV). (XLSX) [file pone.0098345.s011.xlsx]

## Sheet: Sheet1
Layer-I
Centromere
TN	FN	TP	FP	Threshold	ACC	SEN	SPE	MCC
308	8	78	375	-1	50.2	90.7	45.1	0.23
340	10	76	343	-0.9	54.1	88.37	49.78	0.24
373	10	76	310	-0.8	58.39	88.37	54.61	0.27
400	10	76	283	-0.7	61.9	88.37	58.57	0.3
428	11	75	255	-0.6	65.41	87.21	62.66	0.32
455	12	74	228	-0.5	68.79	86.05	66.62	0.34
480	14	72	203	-0.4	71.78	83.72	70.28	0.36
501	18	68	182	-0.3	73.99	79.07	73.35	0.35
524	19	67	159	-0.2	76.85	77.91	76.72	0.38
543	23	63	140	-0.1	78.8	73.26	79.5	0.38
559	26	60	124	0	80.49	69.77	81.84	0.38
569	27	59	114	0.1	81.66	68.6	83.31	0.39
581	30	56	102	0.2	82.83	65.12	85.07	0.39
594	32	54	89	0.3	84.27	62.79	86.97	0.4
605	36	50	78	0.4	85.18	58.14	88.58	0.4
615	38	48	68	0.5	86.22	55.81	90.04	0.4
628	42	44	55	0.6	87.39	51.16	91.95	0.41
636	49	37	47	0.7	87.52	43.02	93.12	0.37
639	52	34	44	0.8	87.52	39.53	93.56	0.35
646	55	31	37	0.9	88.04	36.05	94.58	0.34
655	61	25	28	1	88.43	29.07	95.9	0.31
Chromosome
TN	FN	TP	FP	Threshold	ACC	SEN	SPE	MCC
153	10	103	503	-1	33.29	91.15	23.32	0.13
194	11	102	462	-0.9	38.49	90.27	29.57	0.16
224	13	100	432	-0.8	42.13	88.5	34.15	0.17
261	16	97	395	-0.7	46.55	85.84	39.79	0.19
300	23	90	356	-0.6	50.72	79.65	45.73	0.18
344	31	82	312	-0.5	55.4	72.57	52.44	0.18
376	32	81	280	-0.4	59.43	71.68	57.32	0.21
423	37	76	233	-0.3	64.89	67.26	64.48	0.23
460	43	70	196	-0.2	68.92	61.95	70.12	0.24
487	48	65	169	-0.1	71.78	57.52	74.24	0.24
522	57	56	134	0	75.16	49.56	79.57	0.24
553	66	47	103	0.1	78.02	41.59	84.3	0.23
572	70	43	84	0.2	79.97	38.05	87.2	0.24
589	71	42	67	0.3	82.05	37.17	89.79	0.27
606	75	38	50	0.4	83.75	33.63	92.38	0.29
612	79	34	44	0.5	84.01	30.09	93.29	0.27
621	84	29	35	0.6	84.53	25.66	94.66	0.26
627	86	27	29	0.7	85.05	23.89	95.58	0.27
632	88	25	24	0.8	85.44	22.12	96.34	0.27
639	90	23	17	0.9	86.09	20.35	97.41	0.28
643	94	19	13	1	86.09	16.81	98.02	0.26
Nucleolus
TN	FN	TP	FP	Threshold	ACC	SEN	SPE	MCC
90	12	282	385	-1	48.37	95.92	18.95	0.21
102	15	279	373	-0.9	49.54	94.9	21.47	0.22
120	15	279	355	-0.8	51.89	94.9	25.26	0.26
141	19	275	334	-0.7	54.1	93.54	29.68	0.28
158	23	271	317	-0.6	55.79	92.18	33.26	0.29
174	31	263	301	-0.5	56.83	89.46	36.63	0.29
196	39	255	279	-0.4	58.65	86.73	41.26	0.3
220	43	251	255	-0.3	61.25	85.37	46.32	0.32
252	54	240	223	-0.2	63.98	81.63	53.05	0.34
281	61	233	194	-0.1	66.84	79.25	59.16	0.38
317	75	219	158	0	69.7	74.49	66.74	0.4
342	83	211	133	0.1	71.91	71.77	72	0.43
358	95	199	117	0.2	72.43	67.69	75.37	0.43
378	110	184	97	0.3	73.08	62.59	79.58	0.43
398	123	171	77	0.4	73.99	58.16	83.79	0.44
411	132	162	64	0.5	74.51	55.1	86.53	0.44
418	142	152	57	0.6	74.12	51.7	88	0.43
426	158	136	49	0.7	73.08	46.26	89.68	0.41
434	173	121	41	0.8	72.17	41.16	91.37	0.39
441	183	111	34	0.9	71.78	37.76	92.84	0.38
447	199	95	28	1	70.48	32.31	94.11	0.35
Nuclear speckle
TN	FN	TP	FP	Threshold	ACC	SEN	SPE	MCC
261	2	48	458	-1	40.18	96	36.3	0.17
310	4	46	409	-0.9	46.29	92	43.12	0.18
343	4	46	376	-0.8	50.59	92	47.71	0.2
376	5	45	343	-0.7	54.75	90	52.29	0.21
405	8	42	314	-0.6	58.13	84	56.33	0.2
442	11	39	277	-0.5	62.55	78	61.47	0.2
466	12	38	253	-0.4	65.54	76	64.81	0.21
495	14	36	224	-0.3	69.05	72	68.85	0.21
527	15	35	192	-0.2	73.08	70	73.3	0.23
546	17	33	173	-0.1	75.29	66	75.94	0.23
563	19	31	156	0	77.24	62	78.3	0.23
587	20	30	132	0.1	80.23	60	81.64	0.25
610	22	28	109	0.2	82.96	56	84.84	0.26
629	22	28	90	0.3	85.44	56	87.48	0.3
645	25	25	74	0.4	87.13	50	89.71	0.29
654	27	23	65	0.5	88.04	46	90.96	0.29
664	29	21	55	0.6	89.08	42	92.35	0.28
669	30	20	50	0.7	89.6	40	93.05	0.28
682	32	18	37	0.8	91.03	36	94.85	0.3
694	35	15	25	0.9	92.2	30	96.52	0.29
701	35	15	18	1	93.11	30	97.5	0.33
Other
TN	FN	TP	FP	Threshold	ACC	SEN	SPE	MCC
124	5	121	519	-1	31.86	96.03	19.28	0.15
141	7	119	502	-0.9	33.81	94.44	21.93	0.15
146	9	117	497	-0.8	34.2	92.86	22.71	0.14
166	9	117	477	-0.7	36.8	92.86	25.82	0.16
189	10	116	454	-0.6	39.66	92.06	29.39	0.18
216	14	112	427	-0.5	42.65	88.89	33.59	0.18
231	18	108	412	-0.4	44.08	85.71	35.93	0.17
260	20	106	383	-0.3	47.59	84.13	40.44	0.19
291	22	104	352	-0.2	51.37	82.54	45.26	0.21
323	25	101	320	-0.1	55.14	80.16	50.23	0.23
350	28	98	293	0	58.26	77.78	54.43	0.24
380	32	94	263	0.1	61.64	74.6	59.1	0.25
404	37	89	239	0.2	64.11	70.63	62.83	0.25
438	40	86	205	0.3	68.14	68.25	68.12	0.28
462	53	73	181	0.4	69.57	57.94	71.85	0.23
486	60	66	157	0.5	71.78	52.38	75.58	0.23
512	64	62	131	0.6	74.64	49.21	79.63	0.25
536	71	55	107	0.7	76.85	43.65	83.36	0.25
565	82	44	78	0.8	79.19	34.92	87.87	0.23
580	88	38	63	0.9	80.36	30.16	90.2	0.22
592	94	32	51	1	81.14	25.4	92.07	0.21
Layer-II
Nuclear envelope
TN	FN	TP	FP	Threshold	ACC	SEN	SPE	MCC
19	1	16	90	-1	27.78	94.12	17.43	0.11
27	1	16	82	-0.9	34.13	94.12	24.77	0.16
29	1	16	80	-0.8	35.71	94.12	26.61	0.17
32	1	16	77	-0.7	38.1	94.12	29.36	0.18
33	1	16	76	-0.6	38.89	94.12	30.28	0.19
40	1	16	69	-0.5	44.44	94.12	36.7	0.22
44	2	15	65	-0.4	46.83	88.24	40.37	0.2
48	4	13	61	-0.3	48.41	76.47	44.04	0.14
55	4	13	54	-0.2	53.97	76.47	50.46	0.18
59	4	13	50	-0.1	57.14	76.47	54.13	0.21
68	4	13	41	0	64.29	76.47	62.39	0.27
72	5	12	37	0.1	66.67	70.59	66.06	0.26
77	5	12	32	0.2	70.63	70.59	70.64	0.3
83	5	12	26	0.3	75.4	70.59	76.15	0.35
87	7	10	22	0.4	76.98	58.82	79.82	0.3
94	7	10	15	0.5	82.54	58.82	86.24	0.39
100	9	8	9	0.6	85.71	47.06	91.74	0.39
101	10	7	8	0.7	85.71	41.18	92.66	0.36
102	11	6	7	0.8	85.71	35.29	93.58	0.32
104	12	5	5	0.9	86.51	29.41	95.41	0.31
104	12	5	5	1	86.51	29.41	95.41	0.31
Nuclear matrix
TN	FN	TP	FP	Threshold	ACC	SEN	SPE	MCC
37	3	15	71	-1	41.27	83.33	34.26	0.13
41	3	15	67	-0.9	44.44	83.33	37.96	0.16
52	4	14	56	-0.8	52.38	77.78	48.15	0.18
55	4	14	53	-0.7	54.76	77.78	50.93	0.2
58	4	14	50	-0.6	57.14	77.78	53.7	0.22
63	4	14	45	-0.5	61.11	77.78	58.33	0.25
71	5	13	37	-0.4	66.67	72.22	65.74	0.27
75	5	13	33	-0.3	69.84	72.22	69.44	0.3
78	6	12	30	-0.2	71.43	66.67	72.22	0.29
80	9	9	28	-0.1	70.63	50	74.07	0.18
87	9	9	21	0	76.19	50	80.56	0.25
89	9	9	19	0.1	77.78	50	82.41	0.27
92	11	7	16	0.2	78.57	38.89	85.19	0.22
96	11	7	12	0.3	81.75	38.89	88.89	0.27
100	13	5	8	0.4	83.33	27.78	92.59	0.23
104	13	5	4	0.5	86.51	27.78	96.3	0.33
104	13	5	4	0.6	86.51	27.78	96.3	0.33
105	14	4	3	0.7	86.51	22.22	97.22	0.3
106	15	3	2	0.8	86.51	16.67	98.15	0.27
107	16	2	1	0.9	86.51	11.11	99.07	0.23
107	16	2	1	1	86.51	11.11	99.07	0.23
Nuclear pore complex
TN	FN	TP	FP	Threshold	ACC	SEN	SPE	MCC
33	1	11	81	-1	34.92	91.67	28.95	0.14
34	1	11	80	-0.9	35.71	91.67	29.82	0.14
36	1	11	78	-0.8	37.3	91.67	31.58	0.15
40	1	11	74	-0.7	40.48	91.67	35.09	0.17
50	1	11	64	-0.6	48.41	91.67	43.86	0.21
58	1	11	56	-0.5	54.76	91.67	50.88	0.25
63	2	10	51	-0.4	57.94	83.33	55.26	0.23
65	2	10	49	-0.3	59.52	83.33	57.02	0.24
72	2	10	42	-0.2	65.08	83.33	63.16	0.28
81	3	9	33	-0.1	71.43	75	71.05	0.29
87	3	9	27	0	76.19	75	76.32	0.33
90	3	9	24	0.1	78.57	75	78.95	0.36
94	5	7	20	0.2	80.16	58.33	82.46	0.29
96	7	5	18	0.3	80.16	41.67	84.21	0.2
98	7	5	16	0.4	81.75	41.67	85.96	0.22
102	7	5	12	0.5	84.92	41.67	89.47	0.27
106	7	5	8	0.6	88.1	41.67	92.98	0.33
109	8	4	5	0.7	89.68	33.33	95.61	0.33
110	8	4	4	0.8	90.48	33.33	96.49	0.36
111	9	3	3	0.9	90.48	25	97.37	0.31
111	9	3	3	1	90.48	25	97.37	0.31
Nucleoplasm
TN	FN	TP	FP	Threshold	ACC	SEN	SPE	MCC
18	2	28	78	-1	36.51	93.33	18.75	0.14
26	3	27	70	-0.9	42.06	90	27.08	0.17
32	4	26	64	-0.8	46.03	86.67	33.33	0.19
34	5	25	62	-0.7	46.83	83.33	35.42	0.17
38	6	24	58	-0.6	49.21	80	39.58	0.17
49	7	23	47	-0.5	57.14	76.67	51.04	0.24
59	7	23	37	-0.4	65.08	76.67	61.46	0.33
65	10	20	31	-0.3	67.46	66.67	67.71	0.3
68	16	14	28	-0.2	65.08	46.67	70.83	0.16
70	17	13	26	-0.1	65.87	43.33	72.92	0.15
72	18	12	24	0	66.67	40	75	0.14
73	19	11	23	0.1	66.67	36.67	76.04	0.12
76	19	11	20	0.2	69.05	36.67	79.17	0.16
80	22	8	16	0.3	69.84	26.67	83.33	0.11
82	22	8	14	0.4	71.43	26.67	85.42	0.14
85	22	8	11	0.5	73.81	26.67	88.54	0.18
86	25	5	10	0.6	72.22	16.67	89.58	0.08
88	25	5	8	0.7	73.81	16.67	91.67	0.12
91	25	5	5	0.8	76.19	16.67	94.79	0.18
93	26	4	3	0.9	76.98	13.33	96.88	0.19
94	26	4	2	1	77.78	13.33	97.92	0.23
PML body
TN	FN	TP	FP	Threshold	ACC	SEN	SPE	MCC
34	2	10	80	-1	34.92	83.33	29.82	0.09
39	2	10	75	-0.9	38.89	83.33	34.21	0.11
45	3	9	69	-0.8	42.86	75	39.47	0.09
48	4	8	66	-0.7	44.44	66.67	42.11	0.05
55	4	8	59	-0.6	50	66.67	48.25	0.09
61	4	8	53	-0.5	54.76	66.67	53.51	0.12
71	4	8	43	-0.4	62.7	66.67	62.28	0.17
76	4	8	38	-0.3	66.67	66.67	66.67	0.2
81	6	6	33	-0.2	69.05	50	71.05	0.13
86	7	5	28	-0.1	72.22	41.67	75.44	0.11
89	7	5	25	0	74.6	41.67	78.07	0.14
91	7	5	23	0.1	76.19	41.67	79.82	0.15
94	7	5	20	0.2	78.57	41.67	82.46	0.18
97	8	4	17	0.3	80.16	33.33	85.09	0.15
99	9	3	15	0.4	80.95	25	86.84	0.1
100	9	3	14	0.5	81.75	25	87.72	0.11
104	9	3	10	0.6	84.92	25	91.23	0.16
105	11	1	9	0.7	84.13	8.33	92.11	0
106	11	1	8	0.8	84.92	8.33	92.98	0.01
107	11	1	7	0.9	85.71	8.33	93.86	0.03
110	11	1	4	1	88.1	8.33	96.49	0.07
Telomere
TN	FN	TP	FP	Threshold	ACC	SEN	SPE	MCC
13	2	35	76	-1	38.1	94.59	14.61	0.13
15	2	35	74	-0.9	39.68	94.59	16.85	0.15
17	3	34	72	-0.8	40.48	91.89	19.1	0.14
19	4	33	70	-0.7	41.27	89.19	21.35	0.12
23	5	32	66	-0.6	43.65	86.49	25.84	0.14
30	5	32	59	-0.5	49.21	86.49	33.71	0.21
32	8	29	57	-0.4	48.41	78.38	35.96	0.14
38	8	29	51	-0.3	53.17	78.38	42.7	0.2
42	8	29	47	-0.2	56.35	78.38	47.19	0.24
46	8	29	43	-0.1	59.52	78.38	51.69	0.28
52	8	29	37	0	64.29	78.38	58.43	0.34
57	8	29	32	0.1	68.25	78.38	64.04	0.39
64	10	27	25	0.2	72.22	72.97	71.91	0.42
69	11	26	20	0.3	75.4	70.27	77.53	0.45
71	13	24	18	0.4	75.4	64.86	79.78	0.43
72	15	22	17	0.5	74.6	59.46	80.9	0.4
77	17	20	12	0.6	76.98	54.05	86.52	0.42
79	17	20	10	0.7	78.57	54.05	88.76	0.46
82	17	20	7	0.8	80.95	54.05	92.13	0.51
83	24	13	6	0.9	76.19	35.14	93.26	0.36
87	25	12	2	1	78.57	32.43	97.75	0.44
TN, FN, TP, ACC, SEN, SPE, MCC are true negative, false nagative, true positive, accuracy, sensitivity, specificity and matthews correlation coefficient respectively.
Highlighted area are values at which sensitivity and specificity difference are least.
