# Supplementary material for: Protein Sub-Nuclear Localization Prediction Using SVM and Pfam Domain Information
Source: PLoS One. 2014 Jun 4;9(6):e98345. doi: 10.1371/journal.pone.0098345 (PMC4045734; doi:10.1371/journal.pone.0098345)
Supplement: Table S13 — Performance of SubNucPred web-server on DataIND. (XLSX) [file pone.0098345.s015.xlsx]

## Sheet: Sheet2
Centromere Protein Prediction
Protein_id	Sub-nuclear Location	SVM_score
CENPX_HUMAN	NUCLEOLUS	2.8507
VASA2_DROME	NUCLEAR_ENVELOPE	0.0724455
	NUCLEOPLASM	0.129394
CENPS_CHICK	CENTROMERE	0.0494496
	CHROMOSOME	1.00568
CENPT_CHICK	CHROMOSOME	0.265875
	NUCLEAR_SPECKLE	0.18236
SCC3_SCHPO	CENTROMERE	1.22288
	NUCLEAR_ENVELOPE	0.492776
	NUCLEAR_PORE_COMPLEX	0.322044
	TELOMERE	1.77861
BUB3_SCHPO	NUCLEAR_ENVELOPE	0.506756
	TELOMERE	0.783004
MDE4_SCHPO	CENTROMERE	1.60222
	CHROMOSOME	0.1337
	NUCLEAR_ENVELOPE	0.522315
	TELOMERE	1.34222
MS18B_HUMAN	NUCLEAR_ENVELOPE	0.503721
	NUCLEAR_PORE_COMPLEX	0.37782
	TELOMERE	0.163238
BUB1_HUMAN	NUCLEAR_PORE_COMPLEX	0.287791
	TELOMERE	0.0449785
STAG3_MOUSE	NUCLEAR_SPECKLE	0.122347
	NUCLEAR_ENVELOPE	0.494422
	NUCLEAR_PORE_COMPLEX	0.379998
	TELOMERE	0.556004
BUB1_SCHPO	CENTROMERE	0.0375805
	NUCLEAR_ENVELOPE	0.371657
	NUCLEAR_PORE_COMPLEX	0.0533858
	TELOMERE	0.12196
CENPW_CHICK	CENTROMERE	1.37013
	NUCLEOLUS	2.13438
RAD21_SCHPO	NUCLEAR_ENVELOPE	0.424571
	NUCLEAR_PORE_COMPLEX	1.07185
	PML body	0.145298
	TELOMERE	0.211997
PAL1_CAEEL	NUCLEAR_SPECKLE	1.36897
	PML body	0.434264
AME1_YEAST	CENTROMERE	1.51117
	TELOMERE	2.47652
CBX5_HUMAN	NUCLEOLUS	1.65937
REC8_YEAST	CENTROMERE	0.159868
	NUCLEOPLASM	0.329337
	TELOMERE	0.692841
ORD_DROME	CENTROMERE	0.0786896
	NUCLEOLUS	0.0137309
	TELOMERE	0.908513
ERC6L_HUMAN	CENTROMERE	0.0450955
	NUCLEAR_ENVELOPE	0.0053575
	TELOMERE	0.461318
SGOL1_XENLA	CENTROMERE	Domain_based_prediction
RAD21_MOUSE	CHROMOSOME	0.0701745
REC8_RAT	CENTROMERE	0.187286
	NUCLEAR_MATRIX	0.828602
	PML body	0.457052
	TELOMERE	0.638045
CASC5_HUMAN	CENTROMERE	0.425611
	CHROMOSOME	0.869572
	TELOMERE	0.652105
SMC1B_MOUSE	CENTROMERE	0.487717
	NUCLEOLUS	0.0504204
CENPO_HUMAN	NUCLEAR_ENVELOPE	0.659988
	NUCLEAR_PORE_COMPLEX	0.598432
	TELOMERE	0.343086
SUV92_MOUSE	CHROMOSOME	0.416169
	NUCLEOLUS	0.0358666
ZWILC_HUMAN	CENTROMERE	0.166528
	NUCLEAR_ENVELOPE	0.0707311
	NUCLEAR_PORE_COMPLEX	0.27359
	TELOMERE	1.3322
PDS5_SCHPO	CENTROMERE	1.43396
	NUCLEAR_ENVELOPE	0.308313
	NUCLEAR_PORE_COMPLEX	0.101549
	TELOMERE	1.41191
MS18A_HUMAN	NUCLEAR_SPECKLE	0.459519
	NUCLEAR_ENVELOPE	1.10846
	NUCLEOPLASM	0.249982
ZWILC_DROME	NUCLEAR_SPECKLE	0.106999
	NUCLEAR_ENVELOPE	0.29487
	NUCLEAR_PORE_COMPLEX	0.165766
	TELOMERE	0.342547
BUB3_XENLA	TELOMERE	0.103903
Chromosome Protein Prediction
Protein_id	Sub-nuclear Location	SVM_score
RD21L_MOUSE	CENTROMERE	0.0743252
	NUCLEAR_PORE_COMPLEX	0.451722
	TELOMERE	0.533325
LIN61_CAEEL	NUCLEAR_PORE_COMPLEX	0.0654817
	TELOMERE	0.547951
SYCE3_MOUSE	CENTROMERE	1.18734
	CHROMOSOME	0.110947
	NUCLEAR_SPECKLE	0.12142
RN212_MOUSE	NUCLEAR_SPECKLE	2.06712
	NUCLEAR_ENVELOPE	0.0102656
	PML body	1.25842
MOF_DROME	CHROMOSOME	0.521681
	NUCLEAR_SPECKLE	0.122955
	NUCLEAR_MATRIX	0.299617
	PML body	0.281548
FFT3_SCHPO	NUCLEAR_ENVELOPE	0.0943308
	NUCLEAR_PORE_COMPLEX	0.542346
	TELOMERE	0.513237
EED_HUMAN	NUCLEAR_SPECKLE	0.349849
	NUCLEOLUS	0.163533
	TELOMERE	0.38975
HMGB1_HUMAN	NUCLEOLUS	1.69266
STP1_HUMAN	CHROMOSOME	Domain_based_prediction
H2BFM_HUMAN	CHROMOSOME	0.510276
	NUCLEAR_SPECKLE	0.955268
HMGC_TETTH	CHROMOSOME	1.70079
H1_TETPY	CHROMOSOME	9.12024
FUN30_YEAST	CHROMOSOME	0.156802
	NUCLEOLUS	0.43609
H1_EUPEU	CHROMOSOME	15.5146
DNA2_YEAST	CENTROMERE	0.142938
	CHROMOSOME	0.0863687
	NUCLEOLUS	0.0617549
	TELOMERE	0.924207
HMGB_TETTH	CHROMOSOME	0.716691
MLH_TETTS	CHROMOSOME	0.293904
STP2_HUMAN	CHROMOSOME	2.32473
	NUCLEAR_SPECKLE	4.47719
IPI3_SCHPO	NUCLEAR_ENVELOPE	0.936493
	TELOMERE	0.704226
TEX11_MOUSE	CENTROMERE	0.613447
ZMY11_HUMAN	CHROMOSOME	0.396869
	NUCLEAR_SPECKLE	0.728164
	NUCLEOLUS	0.0394717
UVSSA_HUMAN	NUCLEAR_SPECKLE	0.309198
	NUCLEOLUS	0.480009
ESCO2_HUMAN	NUCLEOLUS	0.488574
	TELOMERE	0.545275
ZRAB3_HUMAN	CENTROMERE	0.057061
	CHROMOSOME	0.253617
	NUCLEAR_SPECKLE	0.0868794
MDC1_MOUSE	CHROMOSOME	0.0472052
	NUCLEAR_SPECKLE	0.788632
	NUCLEAR_MATRIX	0.654658
	PML body	1.73606
HORM2_MOUSE	NUCLEAR_ENVELOPE	0.126296
	TELOMERE	0.343695
FAP20_HUMAN	NUCLEOLUS	0.239959
	NUCLEAR_MATRIX	1.11119
	PML body	0.0169302
	TELOMERE	0.924847
SMHD1_MOUSE	NUCLEOLUS	0.423902
MEI4L_MOUSE	CENTROMERE	1.26527
	NUCLEAR_ENVELOPE	1.29812
	NUCLEAR_PORE_COMPLEX	1.24569
	TELOMERE	1.44274
RHNO1_HUMAN	NUCLEAR_SPECKLE	1.90175
	NUCLEAR_MATRIX	0.106549
	PML body	1.30102
MBD7_ARATH	NUCLEAR_ENVELOPE	0.715641
	NUCLEOPLASM	0.462255
	PML body	0.166843
SPRTN_HUMAN	PML body	0.0647633
SMRCD_HUMAN	CENTROMERE	0.343275
	CHROMOSOME	0.047365
	TELOMERE	0.633145
ARP8_HUMAN	NUCLEAR_SPECKLE	0.546872
	TELOMERE	0.175969
INT7_HUMAN	CENTROMERE	0.0398651
	NUCLEAR_ENVELOPE	0.492791
	NUCLEAR_PORE_COMPLEX	0.863145
	TELOMERE	0.79746
MBD5_ARATH	NUCLEAR_SPECKLE	0.373767
	NUCLEOLUS	0.2619
	NUCLEOPLASM	0.0738029
	PML body	0.14593
CDK12_DROME	NUCLEAR_SPECKLE	1.05659
	NUCLEAR_ENVELOPE	0.165546
	NUCLEOPLASM	0.494096
	PML body	0.762689
LSDA_DROME	NUCLEAR_ENVELOPE	0.103896
Nucleolus Protein Prediction
Protein_id	Sub-nuclear Location	SVM_score
FBLL1_HUMAN	NUCLEOLUS	1.11613
DHX15_HUMAN	NUCLEOLUS	0.126555
	TELOMERE	0.0881163
RRP8_HUMAN	CHROMOSOME	0.0505016
	NUCLEOLUS	0.902473
SAF1_SCHPO	CHROMOSOME	0.100617
	NUCLEAR_SPECKLE	0.0230244
	NUCLEOLUS	0.282812
CORE5_ADE02	CHROMOSOME	0.129436
	NUCLEOLUS	1.38179
SIR2_YEAST	NUCLEOLUS	0.0404704
	TELOMERE	0.794548
PARP1_HUMAN	NUCLEOLUS	1.14636
LHDAG_HDVAM	NUCLEAR_SPECKLE	1.3075
	NUCLEOLUS	2.72872
NARR_HUMAN	NUCLEOLUS	1.33158
COR10_ADE02	CENTROMERE	2.68015
	NUCLEOLUS	2.69402
NLE1_YEAST	NUCLEOLUS	Domain_based_prediction
KRR1_YEAST	NUCLEOLUS	1.17532
SWM2_YEAST	CENTROMERE	0.940547
	NUCLEOLUS	0.0674785
RRT14_YEAST	NUCLEOLUS	2.14015
UTP25_YEAST	NUCLEOLUS	0.733773
	NUCLEOPLASM	0.354053
	TELOMERE	0.892943
NOP9_YEAST	CENTROMERE	0.647748
	NUCLEOLUS	0.296729
NOP19_YEAST	NUCLEOLUS	2.08773
NP_ADE02	CENTROMERE	2.97985
	CHROMOSOME	0.0102586
	NUCLEOLUS	0.662145
YDM6_SCHPO	NUCLEOLUS	1.26302
UTP17_YEAST	CENTROMERE	0.294726
	NUCLEAR_PORE_COMPLEX	0.19833
	TELOMERE	1.76076
UTP15_YEAST	NUCLEOLUS	Domain_based_prediction
GRC3_YEAST	NUCLEOLUS	Domain_based_prediction
DBP10_SCHPO	NUCLEOLUS	Domain_based_prediction
RRN9_SCHPO	NUCLEOLUS	Domain_based_prediction
TCOF_HUMAN	CHROMOSOME	0.842884
	NUCLEAR_SPECKLE	0.429296
TAF1B_HUMAN	NUCLEOLUS	Domain_based_prediction
NRPE1_ARATH	NUCLEAR_SPECKLE	0.397865
	NUCLEAR_ENVELOPE	0.227787
MUS81_ARATH	NUCLEOLUS	0.407739
	NUCLEAR_ENVELOPE	0.286612
	NUCLEOPLASM	0.0677236
	TELOMERE	0.00813421
DHX33_MOUSE	NUCLEOLUS	0.0608631
	NUCLEAR_ENVELOPE	0.483571
	TELOMERE	0.179274
MND1_ARATH	CENTROMERE	0.353006
	NUCLEOLUS	0.141467
BPC6_ARATH	CHROMOSOME	1.10168
	NUCLEAR_SPECKLE	1.1623
NEK11_HUMAN	CENTROMERE	0.491964
	CHROMOSOME	0.450279
WDR36_HUMAN	NUCLEAR_ENVELOPE	0.700934
	NUCLEAR_PORE_COMPLEX	0.398487
	TELOMERE	0.594713
DDX17_HUMAN	NUCLEAR_MATRIX	0.129053
DDX11_HUMAN	NUCLEAR_MATRIX	0.332056
MUS81_HUMAN	NUCLEOLUS	0.676427
	NUCLEAR_ENVELOPE	0.299595
	TELOMERE	0.170458
YPEL2_HUMAN	NUCLEAR_SPECKLE	0.305246
RL11_MOUSE	NUCLEOLUS	1.13345
NUCL1_ARATH	NUCLEOLUS	2.00048
DCL3_ARATH	NUCLEAR_ENVELOPE	0.481375
	TELOMERE	0.615579
DDX18_HUMAN	NUCLEOLUS	0.748976
SLX4_SCHPO	CENTROMERE	0.388308
	CHROMOSOME	0.382221
	NUCLEOLUS	0.0401178
	NUCLEOPLASM	0.0598739
	TELOMERE	1.03545
RRP36_SCHPO	NUCLEOLUS	Domain_based_prediction
SLX1_SCHPO	CENTROMERE	0.188243
	CHROMOSOME	0.0205447
	NUCLEAR_SPECKLE	0.381405
	NUCLEAR_ENVELOPE	0.0545051
	TELOMERE	0.349455
PHF8_HUMAN	NUCLEAR_SPECKLE	0.131469
	NUCLEOLUS	0.552819
	NUCLEAR_ENVELOPE	0.314399
UTP18_DROME	NUCLEOLUS	0.240793
	NUCLEAR_PORE_COMPLEX	0.277164
	TELOMERE	0.11731
Nuclear Speckle Protein Prediction
Protein_id	Sub-nuclear Location	SVM_score
CBX4_HUMAN	CHROMOSOME	0.527286
	NUCLEAR_SPECKLE	0.297784
	NUCLEOLUS	0.151547
SPOP_HUMAN	NUCLEAR_ENVELOPE	0.0339352
	NUCLEAR_PORE_COMPLEX	0.156528
	TELOMERE	0.245064
CLK2_HUMAN	NUCLEAR_SPECKLE	0.737569
	NUCLEAR_ENVELOPE	0.303261
	NUCLEOPLASM	0.5618
MEOX2_HUMAN	NUCLEAR_SPECKLE	2.33464
	NUCLEAR_MATRIX	0.633656
	PML body	0.35849
U2AF1_HUMAN	NUCLEAR_SPECKLE	1.00236
	NUCLEOLUS	0.133447
	NUCLEAR_MATRIX	0.607018
	NUCLEOPLASM	1.31165
CDK13_HUMAN	NUCLEAR_SPECKLE	1.10293
	NUCLEOLUS	0.0375477
	NUCLEAR_ENVELOPE	0.581385
	PML body	0.354545
FA76B_HUMAN	CHROMOSOME	1.72257
	NUCLEAR_SPECKLE	1.38589
PR40B_HUMAN	CHROMOSOME	0.161969
	NUCLEAR_SPECKLE	0.74872
	NUCLEOLUS	0.0576742
ALKB5_HUMAN	NUCLEOLUS	0.374596
	NUCLEAR_ENVELOPE	0.163346
	NUCLEAR_MATRIX	0.0648148
	NUCLEOPLASM	0.472634
ZC3HE_MOUSE	CHROMOSOME	0.322744
	NUCLEAR_SPECKLE	0.703709
	PML body	0.853541
SCNM1_MOUSE	CHROMOSOME	0.666412
	NUCLEAR_SPECKLE	0.944268
	NUCLEOLUS	0.404687
RSZ33_ARATH	NUCLEAR_SPECKLE	1.34031
	NUCLEOLUS	0.227485
	NUCLEOPLASM	1.94937
	PML body	1.72293
P66B_HUMAN	CHROMOSOME	0.303297
	NUCLEAR_SPECKLE	0.309769
	PML body	0.299963
NSRP1_HUMAN	NUCLEAR_SPECKLE	0.570772
	NUCLEOLUS	0.515158
Nuclear Envelope Protein Prediction
Protein_id	Sub-nuclear Location	SVM_score
ANKL2_CAEEL	NUCLEOLUS	0.140941
	NUCLEAR_ENVELOPE	0.305584
	NUCLEAR_PORE_COMPLEX	0.233708
	TELOMERE	0.0282347
EMR1_CAEEL	CHROMOSOME	0.069337
	NUCLEAR_ENVELOPE	0.57708
	NUCLEAR_PORE_COMPLEX	1.008
	TELOMERE	0.313102
EMD_MOUSE	NUCLEAR_ENVELOPE	1.47128
SIF2_SCHPO	CENTROMERE	1.20396
	NUCLEAR_ENVELOPE	0.5917
	TELOMERE	0.571043
UL34_EBVB9	NUCLEAR_SPECKLE	0.0146643
	NUCLEAR_ENVELOPE	0.929917
MATRX_VSIVG	NUCLEAR_SPECKLE	0.0241237
SNF1_YEAST	TELOMERE	0.539851
UL31_EBVB9	NUCLEAR_ENVELOPE	1.13927
	TELOMERE	0.210885
UL31_HHV11	NUCLEAR_ENVELOPE	0.217035
	TELOMERE	0.0988986
UL50_HCMVA	NUCLEAR_ENVELOPE	0.395555
	PML body	0.625628
UL53_HCMVA	CENTROMERE	0.0588491
	CHROMOSOME	0.22731
	NUCLEAR_SPECKLE	0.627239
	PML body	0.672523
LBR_CHICK	NUCLEAR_ENVELOPE	Domain_based_prediction
KA122_YEAST	CENTROMERE	0.948884
	NUCLEAR_PORE_COMPLEX	0.89283
	TELOMERE	1.46079
UIP5_YEAST	CENTROMERE	0.0465662
	NUCLEAR_PORE_COMPLEX	0.20042
	TELOMERE	0.785392
BRL1_YEAST	CENTROMERE	0.40318
	CHROMOSOME	0.0176851
	TELOMERE	0.123241
NVJ1_YEAST	CENTROMERE	0.284323
	NUCLEAR_ENVELOPE	0.419077
	NUCLEOPLASM	0.201306
	TELOMERE	0.422609
GTT3_YEAST	CENTROMERE	0.42741
	NUCLEAR_ENVELOPE	0.59071
	NUCLEAR_PORE_COMPLEX	1.28535
	TELOMERE	1.40266
RAN2_ARATH	No_Prediction
LAP2B_HUMAN	NUCLEAR_ENVELOPE	Domain_based_prediction
BRR6_YEAST	CENTROMERE	1.07912
	NUCLEAR_ENVELOPE	0.754603
	TELOMERE	0.564126
ASI2_YEAST	NUCLEAR_ENVELOPE	0.402882
	NUCLEAR_PORE_COMPLEX	0.371003
	TELOMERE	0.34601
ASI3_YEAST	CENTROMERE	0.594652
	NUCLEAR_ENVELOPE	1.00676
	NUCLEAR_PORE_COMPLEX	0.324532
	TELOMERE	1.5774
ASI1_YEAST	CENTROMERE	0.590898
	NUCLEAR_ENVELOPE	0.987833
	NUCLEAR_PORE_COMPLEX	0.108106
	TELOMERE	1.4296
UL34_HHV2H	TELOMERE	0.596896
HEH2_YEAST	CENTROMERE	0.0214557
	NUCLEOLUS	0.634836
SRC1_YEAST	NUCLEOLUS	0.615394
	NUCLEOPLASM	0.298099
	TELOMERE	0.880766
PML body39_YEAST	CENTROMERE	0.447016
	NUCLEOLUS	0.213806
SIF3_SCHPO	CENTROMERE	0.153142
	NUCLEAR_ENVELOPE	0.414575
	TELOMERE	0.651084
LEM2_SCHPO	CENTROMERE	0.444643
	NUCLEAR_ENVELOPE	0.907452
	TELOMERE	0.370767
NUR1_YEAST	CENTROMERE	1.0224
	NUCLEAR_ENVELOPE	0.117887
	TELOMERE	1.18703
UNC83_CAEEL	CENTROMERE	0.66589
	CHROMOSOME	0.281486
	NUCLEAR_SPECKLE	0.060449
	NUCLEOPLASM	0.316999
	PML body	0.202192
	TELOMERE	0.0322128
SUN1_DICDI	CENTROMERE	1.78695
	CHROMOSOME	0.289477
	NUCLEOPLASM	0.154301
	TELOMERE	1.41216
POLLU_LOTJA	NUCLEAR_ENVELOPE	Domain_based_prediction
TM201_HUMAN	NUCLEAR_ENVELOPE	0.594287
	NUCLEAR_PORE_COMPLEX	0.121594
	PML body	0.143805
	TELOMERE	0.343656
LEMD2_MOUSE	NUCLEAR_SPECKLE	0.014879
	NUCLEOLUS	0.85611
	NUCLEAR_ENVELOPE	0.536776
	TELOMERE	0.0149702
INT1_MOUSE	NUCLEAR_ENVELOPE	0.66996
	NUCLEAR_PORE_COMPLEX	0.750707
	TELOMERE	0.860573
SYNE3_HUMAN	CENTROMERE	0.731262
DHKK_DICDI	CENTROMERE	0.714576
	CHROMOSOME	0.535562
	NUCLEOPLASM	0.0627715
	TELOMERE	0.647864
SYNE4_MOUSE	NUCLEOLUS	0.220794
	NUCLEAR_PORE_COMPLEX	0.315503
	TELOMERE	1.32425
NRM_HUMAN	NUCLEOLUS	0.607596
	NUCLEAR_ENVELOPE	0.588175
	NUCLEAR_PORE_COMPLEX	3.01243
	TELOMERE	1.98632
WIT1_ARATH	CENTROMERE	0.320416
LBR_DROME	NUCLEAR_ENVELOPE	1.83925
	NUCLEAR_PORE_COMPLEX	0.226966
MYCT1_MOUSE	CENTROMERE	0.401285
	NUCLEAR_SPECKLE	0.981613
	NUCLEAR_ENVELOPE	1.54406
	PML body	0.581201
TOIP1_MOUSE	NUCLEAR_SPECKLE	0.192412
	NUCLEAR_ENVELOPE	0.124842
	NUCLEOPLASM	0.0769348
	PML body	0.0472571
ESD4_ARATH	NUCLEOLUS	0.76173
	NUCLEAR_ENVELOPE	0.10137
	NUCLEOPLASM	0.396618
	TELOMERE	0.190631
AT1B4_MOUSE	NUCLEOPLASM	0.0677326
SUN1_MOUSE	NUCLEAR_SPECKLE	0.381739
	NUCLEAR_ENVELOPE	0.902952
	NUCLEAR_PORE_COMPLEX	0.139
	TELOMERE	0.107212
INT2_HUMAN	CENTROMERE	0.171636
	NUCLEAR_ENVELOPE	0.450959
	NUCLEAR_PORE_COMPLEX	0.889749
	TELOMERE	0.934929
MAN1_MOUSE	No_Prediction
LEM2_CAEEL	NUCLEOLUS	0.359236
	NUCLEAR_ENVELOPE	0.697598
	PML body	0.0258815
F169A_HUMAN	NUCLEOPLASM	0.367395
	PML body	0.0783945
Nuclear Matrix Protein Prediction
Protein_id	Sub-nuclear Location	SVM_score
TERM_ADE02	CENTROMERE	0.211594
US10_HHV11	NUCLEAR_MATRIX	0.554725
LRIF1_HUMAN	CHROMOSOME	0.337038
	PML body	0.317139
	TELOMERE	0.0530235
PAXI1_MOUSE	NUCLEAR_MATRIX	0.343258
	TELOMERE	0.76844
RCD1_ARATH	NUCLEOLUS	0.21017
SRO5_ARATH	NUCLEAR_SPECKLE	0.243298
	NUCLEOLUS	0.474868
	NUCLEAR_ENVELOPE	0.899625
	TELOMERE	0.641726
Nuclear Pore Complex Protein Prediction
Protein_id	Sub-nuclear Location	SVM_score
NU214_HUMAN	NUCLEAR_SPECKLE	0.553077
	NUCLEAR_PORE_COMPLEX	1.40554
	PML body	0.733428
ELYS_XENLA	NUCLEAR_ENVELOPE	0.452584
	PML body	0.370193
Nucleoplasm Protein Prediction
Protein_id	Sub-nuclear Location	SVM_score
THG1_ARATH	CENTROMERE	0.133627
	TELOMERE	0.470697
TRIPC_HUMAN	NUCLEAR_SPECKLE	0.182266
	NUCLEAR_ENVELOPE	0.593631
RB15B_MOUSE	NUCLEAR_SPECKLE	0.457136
	NUCLEOLUS	0.537043
	NUCLEAR_ENVELOPE	0.215126
	NUCLEAR_MATRIX	0.194714
	NUCLEOPLASM	0.289777
ZDP_ARATH	NUCLEOLUS	1.12185
JMJ14_ARATH	NUCLEOLUS	Domain_based_prediction
RN169_HUMAN	CHROMOSOME	0.734513
	NUCLEAR_SPECKLE	0.895072
	NUCLEOLUS	0.222157
RDM1_ARATH	NUCLEAR_SPECKLE	1.51658
	NUCLEAR_ENVELOPE	0.363462
	PML body	0.0636181
	TELOMERE	0.358057
PML body body Protein Prediction
Protein_id	Sub-nuclear Location	SVM_score
PRGC1_MOUSE	CHROMOSOME	0.445461
	NUCLEAR_SPECKLE	1.30923
	NUCLEAR_ENVELOPE	0.289058
	NUCLEOPLASM	0.0456044
	PML body	0.686222
C2TA_HUMAN	NUCLEAR_ENVELOPE	0.28577
	NUCLEAR_PORE_COMPLEX	1.0528
	TELOMERE	0.887689
MAGA2_HUMAN	NUCLEAR_MATRIX	0.138012
	NUCLEAR_PORE_COMPLEX	0.0046281
SUMO2_HUMAN	CHROMOSOME	0.0803379
NR2C1_MOUSE	NUCLEAR_SPECKLE	0.0221079
	NUCLEAR_ENVELOPE	0.154853
	NUCLEAR_PORE_COMPLEX	0.224504
	TELOMERE	0.149132
SATB1_MOUSE	NUCLEAR_MATRIX	Domain_based_prediction
PIAS4_HUMAN	PML body	0.482052
Telomere Protein Prediction
Protein_id	Sub-nuclear Location	SVM_score
CDC13_YEAST	CENTROMERE	0.326553
	NUCLEAR_ENVELOPE	0.257211
	TELOMERE	0.978651
DEF1_YEAST	NUCLEAR_MATRIX	1.01155
	NUCLEOPLASM	0.32226
RRM3_YEAST	NUCLEOLUS	0.796237
TBF1_YEAST	TELOMERE	Domain_based_prediction
SIR2_TRYB2	NUCLEAR_ENVELOPE	0.716666
	NUCLEAR_PORE_COMPLEX	0.108106
